# Supplementary material for: Prenatal Caffeine Exposure Is Linked to Elevated Sugar Intake and BMI, Altered Reward Sensitivity, and Aberrant Insular Thickness in Adolescents: An ABCD Investigation
Source: Nutrients. 2022 Nov 3;14(21):4643. doi: 10.3390/nu14214643 (PMC9658384; doi:10.3390/nu14214643)
Supplement: Supplementary file 1 [file nutrients-14-04643-s001.zip]

Archive with 1 entries (1 files):
- nutrients-1918030-supplementary.pdf
